# Supplementary material for: First use of a divalent lanthanide for visible-light-promoted photoredox catalysis
Source: Chem Sci. 2017 Dec 21;9(5):1273–8. doi: 10.1039/c7sc02479g (PMC5890796; doi:10.1039/c7sc02479g)
Supplement: Supplementary file 2 [file SC-009-C7SC02479G-s002.cif]

# Electronic Supplementary Material (ESI) for Chemical Science.
# This journal is © The Royal Society of Chemistry 2017

####################################################################### 
# 
# This file contains crystal structure data downloaded from the 
# Cambridge Structural Database (CSD) hosted by the Cambridge 
# Crystallographic Data Centre (CCDC).
# 
# Full information about CCDC data access policies and citation 
# guidelines are available at http://www.ccdc.cam.ac.uk/access/V1 
# 
# Audit and citation data items may have been added by the CCDC. 
# Please retain this information to preserve the provenance of 
# this file and to allow appropriate attribution of the data. 
# 
#######################################################################

data_znreduced_europium_aza222_pbca
_database_code_depnum_ccdc_archive 'CCDC 1539923'
_audit_update_record             
;
2017-03-23 deposited with the CCDC.
2017-12-14 downloaded from the CCDC.
;
_audit_creation_date             2017-03-23
_audit_creation_method           
;
Olex2 1.2
(compiled 2017.03.02 svn.r3394 for OlexSys, GUI svn.r5324)
;
_shelx_SHELXL_version_number     2014/7
_chemical_name_common            ?
_chemical_name_systematic        ?
_chemical_formula_moiety         'C18 H42 Eu N8, Cl4 Zn, C H4 O'
_chemical_formula_sum            'C19 H46 Cl4 Eu N8 O Zn'
_chemical_formula_weight         761.77
_chemical_melting_point          ?
loop_
_atom_type_symbol
_atom_type_description
_atom_type_scat_dispersion_real
_atom_type_scat_dispersion_imag
_atom_type_scat_source
C C 0.0033 0.0016 'International Tables Vol C Tables 4.2.6.8 and 6.1.1.4'
H H 0.0000 0.0000 'International Tables Vol C Tables 4.2.6.8 and 6.1.1.4'
Cl Cl 0.1484 0.1585 'International Tables Vol C Tables 4.2.6.8 and 6.1.1.4'
Eu Eu -0.1578 3.6682 'International Tables Vol C Tables 4.2.6.8 and 6.1.1.4'
N N 0.0061 0.0033 'International Tables Vol C Tables 4.2.6.8 and 6.1.1.4'
O O 0.0106 0.0060 'International Tables Vol C Tables 4.2.6.8 and 6.1.1.4'
Zn Zn 0.2839 1.4301 'International Tables Vol C Tables 4.2.6.8 and 6.1.1.4'

_shelx_space_group_comment       
;
The symmetry employed for this shelxl refinement is uniquely defined
by the following loop, which should always be used as a source of
symmetry information in preference to the above space-group names.
They are only intended as comments.
;
_space_group_crystal_system      orthorhombic
_space_group_IT_number           61
_space_group_name_H-M_alt        'P b c a'
_space_group_name_Hall           '-P 2ac 2ab'
loop_
_space_group_symop_operation_xyz
'x, y, z'
'-x+1/2, -y, z+1/2'
'-x, y+1/2, -z+1/2'
'x+1/2, -y+1/2, -z'
'-x, -y, -z'
'x-1/2, y, -z-1/2'
'x, -y-1/2, z-1/2'
'-x-1/2, y-1/2, z'

_cell_length_a                   16.9858(10)
_cell_length_b                   18.4496(10)
_cell_length_c                   18.8816(11)
_cell_angle_alpha                90
_cell_angle_beta                 90
_cell_angle_gamma                90
_cell_volume                     5917.1(6)
_cell_formula_units_Z            8
_cell_measurement_reflns_used    9922
_cell_measurement_temperature    100(2)
_cell_measurement_theta_max      40.91
_cell_measurement_theta_min      2.47
_shelx_estimated_absorpt_T_max   ?
_shelx_estimated_absorpt_T_min   ?
_exptl_absorpt_coefficient_mu    3.300
_exptl_absorpt_correction_T_max  ?
_exptl_absorpt_correction_T_min  ?
_exptl_absorpt_correction_type   none
_exptl_absorpt_process_details   ?
_exptl_absorpt_special_details   ?
_exptl_crystal_colour            yellow
_exptl_crystal_density_diffrn    1.710
_exptl_crystal_density_meas      .
_exptl_crystal_density_method    ?
_exptl_crystal_description       cube
_exptl_crystal_F_000             3080
_exptl_crystal_size_max          ?
_exptl_crystal_size_mid          ?
_exptl_crystal_size_min          ?
_exptl_transmission_factor_max   ?
_exptl_transmission_factor_min   ?
_diffrn_reflns_av_R_equivalents  0.0491
_diffrn_reflns_av_unetI/netI     0.0305
_diffrn_reflns_Laue_measured_fraction_full 1.000
_diffrn_reflns_Laue_measured_fraction_max 0.985
_diffrn_reflns_limit_h_max       33
_diffrn_reflns_limit_h_min       -34
_diffrn_reflns_limit_k_max       37
_diffrn_reflns_limit_k_min       -32
_diffrn_reflns_limit_l_max       37
_diffrn_reflns_limit_l_min       -38
_diffrn_reflns_number            629649
_diffrn_reflns_point_group_measured_fraction_full 1.000
_diffrn_reflns_point_group_measured_fraction_max 0.985
_diffrn_reflns_theta_full        25.242
_diffrn_reflns_theta_max         46.135
_diffrn_reflns_theta_min         1.954
_diffrn_ambient_temperature      100.1
_diffrn_detector_area_resol_mean ?
_diffrn_measured_fraction_theta_full 1.000
_diffrn_measured_fraction_theta_max 0.985
_diffrn_measurement_device_type  'Bruker APEX-II CCD'
_diffrn_measurement_method       '\f and \w scans'
_diffrn_radiation_monochromator  graphite
_diffrn_radiation_type           MoK\a
_diffrn_radiation_wavelength     0.71073
_diffrn_source                   ?
_diffrn_standards_number         0
_reflns_Friedel_coverage         0.000
_reflns_Friedel_fraction_full    .
_reflns_Friedel_fraction_max     .
_reflns_number_gt                17311
_reflns_number_total             25484
_reflns_special_details          
;
 Reflections were merged by SHELXL according to the crystal
 class for the calculation of statistics and refinement.
 
 _reflns_Friedel_fraction is defined as the number of unique
 Friedel pairs measured divided by the number that would be
 possible theoretically, ignoring centric projections and
 systematic absences.
;
_reflns_threshold_expression     'I > 2\s(I)'
_computing_cell_refinement       ?
_computing_data_collection       ?
_computing_data_reduction        ?
_computing_molecular_graphics    'Olex2 (Dolomanov et al., 2009)'
_computing_publication_material  'Olex2 (Dolomanov et al., 2009)'
_computing_structure_refinement  'ShelXL (Sheldrick, 2015)'
_computing_structure_solution    ?
_refine_diff_density_max         2.430
_refine_diff_density_min         -1.503
_refine_diff_density_rms         0.136
_refine_ls_extinction_coef       .
_refine_ls_extinction_method     none
_refine_ls_goodness_of_fit_ref   1.047
_refine_ls_hydrogen_treatment    constr
_refine_ls_matrix_type           full
_refine_ls_number_parameters     336
_refine_ls_number_reflns         25484
_refine_ls_number_restraints     0
_refine_ls_R_factor_all          0.0646
_refine_ls_R_factor_gt           0.0289
_refine_ls_restrained_S_all      1.047
_refine_ls_shift/su_max          0.010
_refine_ls_shift/su_mean         0.000
_refine_ls_structure_factor_coef Fsqd
_refine_ls_weighting_details     
'w=1/[\s^2^(Fo^2^)+(0.0190P)^2^+4.1766P] where P=(Fo^2^+2Fc^2^)/3'
_refine_ls_weighting_scheme      calc
_refine_ls_wR_factor_gt          0.0526
_refine_ls_wR_factor_ref         0.0625
_refine_special_details          ?
_olex2_refinement_description    
;
1. Fixed Uiso
 At 1.2 times of:
  All C(H,H) groups, All N(H) groups
 At 1.5 times of:
  All C(H,H,H) groups, All O(H) groups
2. Others
 Fixed Sof: N4(0.8) C16A(0.8) H16A(0.8) H16B(0.8) C15A(0.8) H15A(0.8)
 H15B(0.8) C15B(0.2) H15C(0.2) H15D(0.2) C16B(0.2) H16C(0.2) H16D(0.2) N9(0.2)
3.a Ternary CH refined with riding coordinates:
 N6(H6), N5(H5), N3(H3), N2(H2), N4(H4), N7(H7)
3.b Secondary CH2 refined with riding coordinates:
 C7(H7A,H7B), C8(H8A,H8B), C9(H9A,H9B), C1(H1A,H1B), C10(H10A,H10B), C13(H13A,
 H13B), C3(H3A,H3B), C17(H17A,H17B), C4(H4A,H4B), C2(H2A,H2B), C12(H12A,H12B),
 C5(H5A,H5B), C18(H18A,H18B), C14(H14A,H14B), C11(H11A,H11B), C6(H6A,H6B),
 C16A(H16A,H16B), C15A(H15A,H15B), C15B(H15C,H15D), C16B(H16C,H16D)
3.c Idealised Me refined as rotating group:
 C19(H19A,H19B,H19C)
3.d Idealised tetrahedral OH refined as rotating group:
 O1(H1)
;
_atom_sites_solution_hydrogens   geom
_atom_sites_solution_primary     ?
_atom_sites_solution_secondary   ?
loop_
_atom_site_label
_atom_site_type_symbol
_atom_site_fract_x
_atom_site_fract_y
_atom_site_fract_z
_atom_site_U_iso_or_equiv
_atom_site_adp_type
_atom_site_occupancy
_atom_site_site_symmetry_order
_atom_site_calc_flag
_atom_site_refinement_flags_posn
_atom_site_refinement_flags_adp
_atom_site_refinement_flags_occupancy
_atom_site_disorder_assembly
_atom_site_disorder_group
Eu01 Eu 0.75687(2) 0.36135(2) 0.61802(2) 0.01323(1) Uani 1 1 d . . . . .
Zn1 Zn 0.82691(2) 0.34236(2) 0.30669(2) 0.02048(3) Uani 1 1 d . . . . .
Cl4 Cl 0.70677(2) 0.33135(2) 0.35898(2) 0.02372(5) Uani 1 1 d . . . . .
Cl2 Cl 0.88630(2) 0.23334(2) 0.29523(2) 0.02826(6) Uani 1 1 d . . . . .
Cl3 Cl 0.80075(3) 0.38485(2) 0.19573(2) 0.03183(7) Uani 1 1 d . . . . .
Cl1 Cl 0.90334(2) 0.42228(3) 0.36495(2) 0.03931(10) Uani 1 1 d . . . . .
O1 O 0.53546(7) 0.50782(6) 0.69880(6) 0.0304(2) Uani 1 1 d . . . . .
H1 H 0.5646 0.5263 0.7299 0.046 Uiso 1 1 calc GR . . . .
N6 N 0.62479(6) 0.43485(6) 0.57674(6) 0.01967(17) Uani 1 1 d . . . . .
H6 H 0.5962 0.4501 0.6206 0.024 Uiso 1 1 calc R . . . .
N5 N 0.77381(6) 0.26619(5) 0.50965(6) 0.01887(17) Uani 1 1 d . . . . .
H5 H 0.7553 0.2911 0.4657 0.023 Uiso 1 1 calc R . . . .
N1 N 0.89118(6) 0.44900(6) 0.62823(6) 0.01964(18) Uani 1 1 d . . . . .
N3 N 0.77796(6) 0.45712(5) 0.50605(6) 0.01789(16) Uani 1 1 d . . . . .
H3 H 0.8037 0.4296 0.4668 0.021 Uiso 1 1 calc R . . . .
N8 N 0.62342(6) 0.27326(6) 0.59163(6) 0.02019(18) Uani 1 1 d . . . . .
N2 N 0.89697(6) 0.28684(6) 0.61623(5) 0.01849(16) Uani 1 1 d . . . . .
H2 H 0.9041 0.2661 0.6647 0.022 Uiso 1 1 calc R . . . .
N4 N 0.76748(10) 0.44456(12) 0.73685(11) 0.0191(3) Uani 0.8 1 d . . P A 1
H4 H 0.7326 0.4871 0.7271 0.023 Uiso 1 1 calc R . . A 1
N7 N 0.68020(7) 0.30887(7) 0.73492(6) 0.0260(2) Uani 1 1 d . . . . .
H7 H 0.7153 0.2659 0.7414 0.031 Uiso 1 1 calc R . . B 2
C7 C 0.90613(8) 0.48599(7) 0.56022(8) 0.0241(2) Uani 1 1 d . . . . .
H7A H 0.9312 0.4514 0.5271 0.029 Uiso 1 1 calc R . . . .
H7B H 0.9435 0.5264 0.5682 0.029 Uiso 1 1 calc R . . . .
C8 C 0.83189(8) 0.51563(7) 0.52661(7) 0.0229(2) Uani 1 1 d . . . . .
H8A H 0.8051 0.5482 0.5606 0.027 Uiso 1 1 calc R . . . .
H8B H 0.8460 0.5444 0.4842 0.027 Uiso 1 1 calc R . . . .
C9 C 0.70339(8) 0.48627(7) 0.47824(6) 0.0206(2) Uani 1 1 d . . . . .
H9A H 0.6805 0.4512 0.4444 0.025 Uiso 1 1 calc R . . . .
H9B H 0.7140 0.5319 0.4523 0.025 Uiso 1 1 calc R . . . .
C1 C 0.95970(7) 0.40360(8) 0.64697(8) 0.0241(2) Uani 1 1 d . . . . .
H1A H 0.9565 0.3907 0.6978 0.029 Uiso 1 1 calc R . . . .
H1B H 1.0085 0.4321 0.6398 0.029 Uiso 1 1 calc R . . . .
C10 C 0.64464(8) 0.50092(7) 0.53693(7) 0.0219(2) Uani 1 1 d . . . . .
H10A H 0.6669 0.5373 0.5699 0.026 Uiso 1 1 calc R . . . .
H10B H 0.5960 0.5215 0.5162 0.026 Uiso 1 1 calc R . . . .
C13 C 0.87938(8) 0.50456(7) 0.68375(8) 0.0256(2) Uani 1 1 d . . . A 1
H13A H 0.8453 0.5435 0.6646 0.031 Uiso 1 1 calc R . . A 1
H13B H 0.9309 0.5264 0.6956 0.031 Uiso 1 1 calc R . . A 1
C3 C 0.89636(8) 0.22522(6) 0.56687(7) 0.0208(2) Uani 1 1 d . . . . .
H3A H 0.8684 0.1839 0.5889 0.025 Uiso 1 1 calc R . . . .
H3B H 0.9512 0.2099 0.5571 0.025 Uiso 1 1 calc R . . . .
C17 C 0.60856(8) 0.26695(8) 0.72303(8) 0.0262(3) Uani 1 1 d . . . . .
H17A H 0.5627 0.3001 0.7228 0.031 Uiso 1 1 calc R . . . .
H17B H 0.6014 0.2322 0.7625 0.031 Uiso 1 1 calc R . . . .
C4 C 0.85616(8) 0.24511(7) 0.49780(7) 0.0213(2) Uani 1 1 d . . . . .
H4A H 0.8848 0.2858 0.4753 0.026 Uiso 1 1 calc R . . . .
H4B H 0.8580 0.2032 0.4651 0.026 Uiso 1 1 calc R . . . .
C2 C 0.96464(7) 0.33446(8) 0.60351(7) 0.0233(2) Uani 1 1 d . . . . .
H2A H 0.9669 0.3471 0.5526 0.028 Uiso 1 1 calc R . . . .
H2B H 1.0137 0.3083 0.6157 0.028 Uiso 1 1 calc R . . . .
C12 C 0.55361(7) 0.31915(8) 0.58006(8) 0.0241(2) Uani 1 1 d . . . . .
H12A H 0.5319 0.3340 0.6265 0.029 Uiso 1 1 calc R . . . .
H12B H 0.5128 0.2906 0.5551 0.029 Uiso 1 1 calc R . . . .
C5 C 0.72211(9) 0.20368(7) 0.52101(8) 0.0253(2) Uani 1 1 d . . . . .
H5A H 0.7383 0.1777 0.5645 0.030 Uiso 1 1 calc R . . . .
H5B H 0.7269 0.1698 0.4806 0.030 Uiso 1 1 calc R . . . .
C18 C 0.61110(8) 0.22578(7) 0.65384(8) 0.0251(2) Uani 1 1 d . . . . .
H18A H 0.6542 0.1897 0.6559 0.030 Uiso 1 1 calc R . . . .
H18B H 0.5610 0.1991 0.6478 0.030 Uiso 1 1 calc R . . . .
C14 C 0.84274(10) 0.47534(8) 0.75031(8) 0.0306(3) Uani 1 1 d . . . A 1
H14A H 0.8777 0.4379 0.7710 0.037 Uiso 1 1 calc R . . A 1
H14B H 0.8373 0.5150 0.7853 0.037 Uiso 1 1 calc R . . A 1
C11 C 0.57255(8) 0.38630(7) 0.53693(7) 0.0232(2) Uani 1 1 d . . . . .
H11A H 0.5983 0.3719 0.4921 0.028 Uiso 1 1 calc R . . . .
H11B H 0.5232 0.4121 0.5251 0.028 Uiso 1 1 calc R . . . .
C6 C 0.63734(8) 0.22824(8) 0.52810(8) 0.0262(2) Uani 1 1 d . . . . .
H6A H 0.6226 0.2564 0.4855 0.031 Uiso 1 1 calc R . . . .
H6B H 0.6029 0.1850 0.5302 0.031 Uiso 1 1 calc R . . . .
C16A C 0.66210(10) 0.36811(10) 0.78623(9) 0.0230(3) Uani 0.8 1 d . . P A 1
H16A H 0.6416 0.3469 0.8307 0.028 Uiso 0.8 1 calc R . P A 1
H16B H 0.6209 0.4001 0.7662 0.028 Uiso 0.8 1 calc R . P A 1
C15A C 0.73509(10) 0.41192(10) 0.80177(8) 0.0232(3) Uani 0.8 1 d . . P A 1
H15A H 0.7221 0.4507 0.8360 0.028 Uiso 0.8 1 calc R . P A 1
H15B H 0.7753 0.3802 0.8237 0.028 Uiso 0.8 1 calc R . P A 1
C19 C 0.49621(11) 0.56331(12) 0.66139(12) 0.0475(5) Uani 1 1 d . . . . .
H19A H 0.4631 0.5418 0.6245 0.071 Uiso 1 1 calc GR . . . .
H19B H 0.5351 0.5956 0.6395 0.071 Uiso 1 1 calc GR . . . .
H19C H 0.4633 0.5911 0.6942 0.071 Uiso 1 1 calc GR . . . .
C15B C 0.6883(5) 0.4220(4) 0.7818(4) 0.0269(13) Uani 0.2 1 d . . P A 2
H15C H 0.6931 0.4512 0.8256 0.032 Uiso 0.2 1 calc R . P A 2
H15D H 0.6336 0.4267 0.7644 0.032 Uiso 0.2 1 calc R . P A 2
C16B C 0.7046(4) 0.3451(4) 0.7985(3) 0.0254(12) Uani 0.2 1 d . . P A 2
H16C H 0.7613 0.3370 0.8080 0.030 Uiso 0.2 1 calc R . P A 2
H16D H 0.6736 0.3286 0.8399 0.030 Uiso 0.2 1 calc R . P A 2
N9 N 0.7437(4) 0.4513(4) 0.7271(4) 0.0193(11) Uani 0.2 1 d . . P A 2

loop_
_atom_site_aniso_label
_atom_site_aniso_U_11
_atom_site_aniso_U_22
_atom_site_aniso_U_33
_atom_site_aniso_U_23
_atom_site_aniso_U_13
_atom_site_aniso_U_12
Eu01 0.01106(2) 0.01570(2) 0.01291(2) -0.00005(2) 0.00032(2) 0.00105(1)
Zn1 0.01900(6) 0.02814(7) 0.01429(6) -0.00176(5) 0.00092(5) -0.00152(5)
Cl4 0.01764(12) 0.03708(15) 0.01646(12) -0.00172(11) 0.00050(9) 0.00103(10)
Cl2 0.02659(15) 0.03766(16) 0.02053(13) 0.00159(12) 0.00154(11) 0.01057(12)
Cl3 0.0427(2) 0.03790(17) 0.01489(12) 0.00292(12) 0.00275(13) 0.00875(15)
Cl1 0.02810(17) 0.0564(2) 0.03343(18) -0.01908(17) 0.00568(14) -0.01798(16)
O1 0.0259(5) 0.0357(5) 0.0296(5) -0.0010(4) 0.0026(4) 0.0024(4)
N6 0.0172(4) 0.0258(4) 0.0160(4) 0.0009(3) -0.0011(3) 0.0047(3)
N5 0.0207(4) 0.0190(4) 0.0170(4) -0.0003(3) -0.0004(3) -0.0011(3)
N1 0.0162(4) 0.0226(4) 0.0201(5) -0.0020(3) -0.0031(3) 0.0006(3)
N3 0.0178(4) 0.0183(4) 0.0177(4) 0.0003(3) 0.0006(3) 0.0008(3)
N8 0.0157(4) 0.0240(4) 0.0209(5) 0.0020(4) -0.0030(3) -0.0029(3)
N2 0.0173(4) 0.0240(4) 0.0141(4) 0.0011(3) 0.0004(3) 0.0056(3)
N4 0.0175(8) 0.0233(7) 0.0164(7) -0.0018(5) -0.0004(6) 0.0012(6)
N7 0.0266(5) 0.0324(5) 0.0191(5) 0.0038(4) 0.0013(4) -0.0080(4)
C7 0.0179(5) 0.0272(5) 0.0274(6) 0.0032(5) 0.0000(4) -0.0047(4)
C8 0.0234(5) 0.0190(5) 0.0261(6) 0.0034(4) -0.0028(5) -0.0028(4)
C9 0.0231(5) 0.0229(5) 0.0158(5) 0.0028(4) -0.0034(4) 0.0013(4)
C1 0.0155(5) 0.0301(6) 0.0268(6) -0.0046(5) -0.0058(4) 0.0029(4)
C10 0.0217(5) 0.0225(5) 0.0216(5) 0.0012(4) -0.0027(4) 0.0072(4)
C13 0.0232(6) 0.0254(5) 0.0283(6) -0.0078(5) -0.0049(5) -0.0004(4)
C3 0.0220(5) 0.0204(4) 0.0200(5) 0.0017(4) 0.0040(4) 0.0066(4)
C17 0.0188(5) 0.0363(7) 0.0235(6) 0.0107(5) 0.0019(4) -0.0007(5)
C4 0.0241(5) 0.0237(5) 0.0160(5) -0.0023(4) 0.0036(4) 0.0006(4)
C2 0.0156(5) 0.0295(6) 0.0247(6) -0.0022(5) -0.0004(4) 0.0038(4)
C12 0.0133(5) 0.0344(6) 0.0247(6) 0.0055(5) -0.0038(4) -0.0017(4)
C5 0.0277(6) 0.0203(5) 0.0278(6) -0.0046(4) 0.0001(5) -0.0038(4)
C18 0.0204(5) 0.0260(5) 0.0288(6) 0.0074(5) -0.0024(5) -0.0067(4)
C14 0.0387(8) 0.0331(6) 0.0200(6) -0.0070(5) -0.0037(5) 0.0074(6)
C11 0.0172(5) 0.0315(6) 0.0209(5) 0.0037(4) -0.0058(4) 0.0012(4)
C6 0.0231(6) 0.0273(6) 0.0280(6) -0.0048(5) -0.0042(5) -0.0066(4)
C16A 0.0177(6) 0.0323(7) 0.0190(6) 0.0018(5) 0.0055(5) 0.0032(5)
C15A 0.0230(7) 0.0330(7) 0.0137(6) -0.0013(5) 0.0028(5) 0.0014(6)
C19 0.0343(9) 0.0564(11) 0.0519(11) 0.0264(9) 0.0183(8) 0.0097(8)
C15B 0.028(3) 0.029(3) 0.023(3) -0.003(2) 0.005(2) 0.005(2)
C16B 0.023(3) 0.039(3) 0.015(2) 0.002(2) 0.000(2) 0.002(2)
N9 0.020(3) 0.019(2) 0.019(3) -0.002(2) 0.005(2) 0.000(2)

_geom_special_details            
;
 All esds (except the esd in the dihedral angle between two l.s. planes)
 are estimated using the full covariance matrix.  The cell esds are taken
 into account individually in the estimation of esds in distances, angles
 and torsion angles; correlations between esds in cell parameters are only
 used when they are defined by crystal symmetry.  An approximate (isotropic)
 treatment of cell esds is used for estimating esds involving l.s. planes.
;
loop_
_geom_bond_atom_site_label_1
_geom_bond_atom_site_label_2
_geom_bond_distance
_geom_bond_site_symmetry_2
_geom_bond_publ_flag
Eu01 N6 2.7348(10) . ?
Eu01 N5 2.7116(10) . ?
Eu01 N1 2.8030(11) . ?
Eu01 N3 2.7786(10) . ?
Eu01 N8 2.8333(10) . ?
Eu01 N2 2.7484(10) . ?
Eu01 N4 2.724(2) . ?
Eu01 N7 2.7395(11) . ?
Eu01 N9 2.655(8) . ?
Zn1 Cl4 2.2760(4) . ?
Zn1 Cl2 2.2605(4) . ?
Zn1 Cl3 2.2807(4) . ?
Zn1 Cl1 2.2515(4) . ?
O1 H1 0.8400 . ?
O1 C19 1.411(2) . ?
N6 H6 1.0000 . ?
N6 C10 1.4712(17) . ?
N6 C11 1.4679(17) . ?
N5 H5 1.0000 . ?
N5 C4 1.4691(17) . ?
N5 C5 1.4653(17) . ?
N1 C7 1.4762(17) . ?
N1 C1 1.4769(16) . ?
N1 C13 1.4798(17) . ?
N3 H3 1.0000 . ?
N3 C8 1.4680(16) . ?
N3 C9 1.4729(16) . ?
N8 C12 1.4733(17) . ?
N8 C18 1.4802(17) . ?
N8 C6 1.4781(18) . ?
N2 H2 1.0000 . ?
N2 C3 1.4701(16) . ?
N2 C2 1.4665(17) . ?
N4 H4 1.0000 . ?
N4 C14 1.422(2) . ?
N4 C15A 1.472(3) . ?
N7 H7 1.0000 . ?
N7 C17 1.4593(18) . ?
N7 C16A 1.492(2) . ?
N7 C16B 1.435(7) . ?
C7 H7A 0.9900 . ?
C7 H7B 0.9900 . ?
C7 C8 1.5139(19) . ?
C8 H8A 0.9900 . ?
C8 H8B 0.9900 . ?
C9 H9A 0.9900 . ?
C9 H9B 0.9900 . ?
C9 C10 1.5156(18) . ?
C1 H1A 0.9900 . ?
C1 H1B 0.9900 . ?
C1 C2 1.5190(19) . ?
C10 H10A 0.9900 . ?
C10 H10B 0.9900 . ?
C13 H13A 0.9900 . ?
C13 H13B 0.9900 . ?
C13 C14 1.503(2) . ?
C3 H3A 0.9900 . ?
C3 H3B 0.9900 . ?
C3 C4 1.5171(18) . ?
C17 H17A 0.9900 . ?
C17 H17B 0.9900 . ?
C17 C18 1.512(2) . ?
C4 H4A 0.9900 . ?
C4 H4B 0.9900 . ?
C2 H2A 0.9900 . ?
C2 H2B 0.9900 . ?
C12 H12A 0.9900 . ?
C12 H12B 0.9900 . ?
C12 C11 1.5171(19) . ?
C5 H5A 0.9900 . ?
C5 H5B 0.9900 . ?
C5 C6 1.515(2) . ?
C18 H18A 0.9900 . ?
C18 H18B 0.9900 . ?
C14 H14A 0.9900 . ?
C14 H14B 0.9900 . ?
C11 H11A 0.9900 . ?
C11 H11B 0.9900 . ?
C6 H6A 0.9900 . ?
C6 H6B 0.9900 . ?
C16A H16A 0.9900 . ?
C16A H16B 0.9900 . ?
C16A C15A 1.509(2) . ?
C15A H15A 0.9900 . ?
C15A H15B 0.9900 . ?
C19 H19A 0.9800 . ?
C19 H19B 0.9800 . ?
C19 H19C 0.9800 . ?
C15B H15C 0.9900 . ?
C15B H15D 0.9900 . ?
C15B C16B 1.481(10) . ?
C15B N9 1.498(11) . ?
C16B H16C 0.9900 . ?
C16B H16D 0.9900 . ?

loop_
_geom_angle_atom_site_label_1
_geom_angle_atom_site_label_2
_geom_angle_atom_site_label_3
_geom_angle
_geom_angle_site_symmetry_1
_geom_angle_site_symmetry_3
_geom_angle_publ_flag
N6 Eu01 N1 113.65(3) . . ?
N6 Eu01 N3 64.76(3) . . ?
N6 Eu01 N8 65.04(3) . . ?
N6 Eu01 N2 162.69(3) . . ?
N6 Eu01 N7 90.86(4) . . ?
N5 Eu01 N6 101.13(3) . . ?
N5 Eu01 N1 109.82(3) . . ?
N5 Eu01 N3 79.85(3) . . ?
N5 Eu01 N8 65.21(3) . . ?
N5 Eu01 N2 64.85(3) . . ?
N5 Eu01 N4 168.31(4) . . ?
N5 Eu01 N7 115.44(3) . . ?
N1 Eu01 N8 173.80(3) . . ?
N3 Eu01 N1 65.20(3) . . ?
N3 Eu01 N8 109.52(3) . . ?
N2 Eu01 N1 65.46(3) . . ?
N2 Eu01 N3 101.36(3) . . ?
N2 Eu01 N8 113.80(3) . . ?
N4 Eu01 N6 90.55(4) . . ?
N4 Eu01 N1 64.18(5) . . ?
N4 Eu01 N3 105.06(5) . . ?
N4 Eu01 N8 121.40(5) . . ?
N4 Eu01 N2 103.57(4) . . ?
N4 Eu01 N7 64.35(5) . . ?
N7 Eu01 N1 122.37(3) . . ?
N7 Eu01 N3 154.04(4) . . ?
N7 Eu01 N8 63.81(3) . . ?
N7 Eu01 N2 104.17(4) . . ?
N9 Eu01 N6 80.90(15) . . ?
N9 Eu01 N5 177.85(16) . . ?
N9 Eu01 N1 69.79(17) . . ?
N9 Eu01 N3 101.74(18) . . ?
N9 Eu01 N8 115.32(17) . . ?
N9 Eu01 N2 113.29(15) . . ?
N9 Eu01 N7 63.63(18) . . ?
Cl4 Zn1 Cl3 104.744(15) . . ?
Cl2 Zn1 Cl4 111.233(15) . . ?
Cl2 Zn1 Cl3 107.751(14) . . ?
Cl1 Zn1 Cl4 111.314(15) . . ?
Cl1 Zn1 Cl2 111.846(18) . . ?
Cl1 Zn1 Cl3 109.639(18) . . ?
C19 O1 H1 109.5 . . ?
Eu01 N6 H6 107.6 . . ?
C10 N6 Eu01 111.62(7) . . ?
C10 N6 H6 107.6 . . ?
C11 N6 Eu01 109.83(7) . . ?
C11 N6 H6 107.6 . . ?
C11 N6 C10 112.49(10) . . ?
Eu01 N5 H5 107.2 . . ?
C4 N5 Eu01 112.79(7) . . ?
C4 N5 H5 107.2 . . ?
C5 N5 Eu01 109.60(8) . . ?
C5 N5 H5 107.2 . . ?
C5 N5 C4 112.62(10) . . ?
C7 N1 Eu01 110.30(7) . . ?
C7 N1 C1 109.57(11) . . ?
C7 N1 C13 108.62(11) . . ?
C1 N1 Eu01 109.31(8) . . ?
C1 N1 C13 109.27(10) . . ?
C13 N1 Eu01 109.76(8) . . ?
Eu01 N3 H3 107.3 . . ?
C8 N3 Eu01 110.29(7) . . ?
C8 N3 H3 107.3 . . ?
C8 N3 C9 111.26(10) . . ?
C9 N3 Eu01 113.11(7) . . ?
C9 N3 H3 107.3 . . ?
C12 N8 Eu01 109.90(8) . . ?
C12 N8 C18 110.13(10) . . ?
C12 N8 C6 109.35(11) . . ?
C18 N8 Eu01 108.24(7) . . ?
C6 N8 Eu01 109.70(7) . . ?
C6 N8 C18 109.52(11) . . ?
Eu01 N2 H2 106.6 . . ?
C3 N2 Eu01 112.87(7) . . ?
C3 N2 H2 106.6 . . ?
C2 N2 Eu01 112.40(7) . . ?
C2 N2 H2 106.6 . . ?
C2 N2 C3 111.41(10) . . ?
Eu01 N4 H4 104.6 . . ?
C14 N4 Eu01 115.58(12) . . ?
C14 N4 H4 104.6 . . ?
C14 N4 C15A 110.51(15) . . ?
C15A N4 Eu01 115.50(13) . . ?
C15A N4 H4 104.6 . . ?
Eu01 N7 H7 95.5 . . ?
C17 N7 Eu01 117.38(8) . . ?
C17 N7 H7 95.5 . . ?
C17 N7 C16A 108.43(12) . . ?
C16A N7 Eu01 111.23(9) . . ?
C16B N7 Eu01 111.9(3) . . ?
C16B N7 H7 95.5 . . ?
C16B N7 C17 128.0(3) . . ?
N1 C7 H7A 109.0 . . ?
N1 C7 H7B 109.0 . . ?
N1 C7 C8 112.85(11) . . ?
H7A C7 H7B 107.8 . . ?
C8 C7 H7A 109.0 . . ?
C8 C7 H7B 109.0 . . ?
N3 C8 C7 111.41(10) . . ?
N3 C8 H8A 109.3 . . ?
N3 C8 H8B 109.3 . . ?
C7 C8 H8A 109.3 . . ?
C7 C8 H8B 109.3 . . ?
H8A C8 H8B 108.0 . . ?
N3 C9 H9A 109.3 . . ?
N3 C9 H9B 109.3 . . ?
N3 C9 C10 111.76(10) . . ?
H9A C9 H9B 107.9 . . ?
C10 C9 H9A 109.3 . . ?
C10 C9 H9B 109.3 . . ?
N1 C1 H1A 109.0 . . ?
N1 C1 H1B 109.0 . . ?
N1 C1 C2 112.98(10) . . ?
H1A C1 H1B 107.8 . . ?
C2 C1 H1A 109.0 . . ?
C2 C1 H1B 109.0 . . ?
N6 C10 C9 112.13(10) . . ?
N6 C10 H10A 109.2 . . ?
N6 C10 H10B 109.2 . . ?
C9 C10 H10A 109.2 . . ?
C9 C10 H10B 109.2 . . ?
H10A C10 H10B 107.9 . . ?
N1 C13 H13A 108.8 . . ?
N1 C13 H13B 108.8 . . ?
N1 C13 C14 113.58(12) . . ?
H13A C13 H13B 107.7 . . ?
C14 C13 H13A 108.8 . . ?
C14 C13 H13B 108.8 . . ?
N2 C3 H3A 109.4 . . ?
N2 C3 H3B 109.4 . . ?
N2 C3 C4 111.16(10) . . ?
H3A C3 H3B 108.0 . . ?
C4 C3 H3A 109.4 . . ?
C4 C3 H3B 109.4 . . ?
N7 C17 H17A 109.2 . . ?
N7 C17 H17B 109.2 . . ?
N7 C17 C18 112.04(11) . . ?
H17A C17 H17B 107.9 . . ?
C18 C17 H17A 109.2 . . ?
C18 C17 H17B 109.2 . . ?
N5 C4 C3 111.21(10) . . ?
N5 C4 H4A 109.4 . . ?
N5 C4 H4B 109.4 . . ?
C3 C4 H4A 109.4 . . ?
C3 C4 H4B 109.4 . . ?
H4A C4 H4B 108.0 . . ?
N2 C2 C1 111.80(11) . . ?
N2 C2 H2A 109.3 . . ?
N2 C2 H2B 109.3 . . ?
C1 C2 H2A 109.3 . . ?
C1 C2 H2B 109.3 . . ?
H2A C2 H2B 107.9 . . ?
N8 C12 H12A 109.2 . . ?
N8 C12 H12B 109.2 . . ?
N8 C12 C11 112.22(11) . . ?
H12A C12 H12B 107.9 . . ?
C11 C12 H12A 109.2 . . ?
C11 C12 H12B 109.2 . . ?
N5 C5 H5A 109.6 . . ?
N5 C5 H5B 109.6 . . ?
N5 C5 C6 110.31(11) . . ?
H5A C5 H5B 108.1 . . ?
C6 C5 H5A 109.6 . . ?
C6 C5 H5B 109.6 . . ?
N8 C18 C17 113.10(11) . . ?
N8 C18 H18A 109.0 . . ?
N8 C18 H18B 109.0 . . ?
C17 C18 H18A 109.0 . . ?
C17 C18 H18B 109.0 . . ?
H18A C18 H18B 107.8 . . ?
N4 C14 C13 111.48(14) . . ?
N4 C14 H14A 109.3 . . ?
N4 C14 H14B 109.3 . . ?
C13 C14 H14A 109.3 . . ?
C13 C14 H14B 109.3 . . ?
H14A C14 H14B 108.0 . . ?
N6 C11 C12 110.59(10) . . ?
N6 C11 H11A 109.5 . . ?
N6 C11 H11B 109.5 . . ?
C12 C11 H11A 109.5 . . ?
C12 C11 H11B 109.5 . . ?
H11A C11 H11B 108.1 . . ?
N8 C6 C5 113.06(11) . . ?
N8 C6 H6A 109.0 . . ?
N8 C6 H6B 109.0 . . ?
C5 C6 H6A 109.0 . . ?
C5 C6 H6B 109.0 . . ?
H6A C6 H6B 107.8 . . ?
N7 C16A H16A 109.6 . . ?
N7 C16A H16B 109.6 . . ?
N7 C16A C15A 110.44(12) . . ?
H16A C16A H16B 108.1 . . ?
C15A C16A H16A 109.6 . . ?
C15A C16A H16B 109.6 . . ?
N4 C15A C16A 111.35(14) . . ?
N4 C15A H15A 109.4 . . ?
N4 C15A H15B 109.4 . . ?
C16A C15A H15A 109.4 . . ?
C16A C15A H15B 109.4 . . ?
H15A C15A H15B 108.0 . . ?
O1 C19 H19A 109.5 . . ?
O1 C19 H19B 109.5 . . ?
O1 C19 H19C 109.5 . . ?
H19A C19 H19B 109.5 . . ?
H19A C19 H19C 109.5 . . ?
H19B C19 H19C 109.5 . . ?
H15C C15B H15D 107.9 . . ?
C16B C15B H15C 109.2 . . ?
C16B C15B H15D 109.2 . . ?
C16B C15B N9 112.1(6) . . ?
N9 C15B H15C 109.2 . . ?
N9 C15B H15D 109.2 . . ?
N7 C16B C15B 102.4(5) . . ?
N7 C16B H16C 111.3 . . ?
N7 C16B H16D 111.3 . . ?
C15B C16B H16C 111.3 . . ?
C15B C16B H16D 111.3 . . ?
H16C C16B H16D 109.2 . . ?
C15B N9 Eu01 111.2(5) . . ?

_shelx_res_file                  
;
    znreducedeuaza_pbca_m.res created by SHELXL-2014/7

TITL znreducedaza_pbca_m_a.res in Pbca
REM Old TITL znreducedaza_pbca_m_a.res in Pbca
REM SHELXT solution in Pbca
REM R1 0.073, Rweak 0.001, Alpha 0.049, Orientation as input
REM Formula found by SHELXT: C21 N7 Cl4 Eu Zn
CELL 0.71073 16.9858 18.4496 18.8816 90 90 90
ZERR 8 0.001 0.001 0.0011 0 0 0
LATT 1
SYMM 0.5-X,-Y,0.5+Z
SYMM -X,0.5+Y,0.5-Z
SYMM 0.5+X,0.5-Y,-Z
SFAC C H Cl Eu N O Zn
UNIT 152 368 32 8 64 8 8

L.S. 25
PLAN  2
TEMP -173.05
BIND N4 C14
FREE H16c H7
BOND $H
list 4
fmap 2
acta
REM <olex2.extras>
REM <HklSrc "%.\\ZnReducedEuAza_Pbca_M.hkl">
REM </olex2.extras>

WGHT    0.019000    4.176600
FVAR       0.12032
EU01  4    0.756866    0.361352    0.618025    11.00000    0.01106    0.01570 =
         0.01291   -0.00005    0.00032    0.00105
ZN1   7    0.826911    0.342361    0.306689    11.00000    0.01900    0.02814 =
         0.01429   -0.00176    0.00092   -0.00152
CL4   3    0.706771    0.331346    0.358977    11.00000    0.01764    0.03708 =
         0.01646   -0.00172    0.00050    0.00103
CL2   3    0.886299    0.233345    0.295234    11.00000    0.02659    0.03766 =
         0.02053    0.00159    0.00154    0.01057
CL3   3    0.800753    0.384851    0.195728    11.00000    0.04268    0.03790 =
         0.01489    0.00292    0.00275    0.00875
CL1   3    0.903338    0.422277    0.364951    11.00000    0.02810    0.05639 =
         0.03343   -0.01908    0.00568   -0.01798
O1    6    0.535465    0.507825    0.698799    11.00000    0.02590    0.03572 =
         0.02960   -0.00101    0.00264    0.00244
AFIX 147
H1    2    0.564618    0.526317    0.729862    11.00000   -1.50000
AFIX   0

N6    5    0.624790    0.434852    0.576740    11.00000    0.01723    0.02583 =
         0.01595    0.00095   -0.00112    0.00469
AFIX  13
H6    2    0.596196    0.450067    0.620583    11.00000   -1.20000
AFIX   0
N5    5    0.773806    0.266190    0.509646    11.00000    0.02070    0.01896 =
         0.01696   -0.00031   -0.00037   -0.00105
AFIX  13
H5    2    0.755279    0.291133    0.465679    11.00000   -1.20000
AFIX   0
N1    5    0.891181    0.448999    0.628231    11.00000    0.01624    0.02261 =
         0.02006   -0.00205   -0.00305    0.00060
N3    5    0.777963    0.457124    0.506051    11.00000    0.01778    0.01825 =
         0.01765    0.00028    0.00056    0.00079
AFIX  13
H3    2    0.803706    0.429556    0.466769    11.00000   -1.20000
AFIX   0
N8    5    0.623418    0.273262    0.591630    11.00000    0.01566    0.02397 =
         0.02092    0.00196   -0.00296   -0.00286
N2    5    0.896966    0.286844    0.616227    11.00000    0.01729    0.02403 =
         0.01414    0.00109    0.00037    0.00560
AFIX  13
H2    2    0.904075    0.266072    0.664725    11.00000   -1.20000
AFIX   0
PART 1
N4    5    0.767478    0.444556    0.736847    10.80000    0.01752    0.02330 =
         0.01638   -0.00175   -0.00036    0.00124
AFIX  13
H4    2    0.732600    0.487079    0.727146    11.00000   -1.20000
AFIX   0
PART 0
N7    5    0.680201    0.308873    0.734919    11.00000    0.02660    0.03238 =
         0.01905    0.00380    0.00130   -0.00803
PART 2
AFIX  13
H7    2    0.715295    0.265856    0.741362    11.00000   -1.20000
AFIX   0
PART 0
C7    1    0.906131    0.485987    0.560219    11.00000    0.01785    0.02717 =
         0.02740    0.00320   -0.00003   -0.00473
AFIX  23
H7A   2    0.931177    0.451393    0.527071    11.00000   -1.20000
H7B   2    0.943493    0.526356    0.568186    11.00000   -1.20000
AFIX   0
C8    1    0.831891    0.515631    0.526613    11.00000    0.02339    0.01904 =
         0.02612    0.00338   -0.00279   -0.00278
AFIX  23
H8A   2    0.805092    0.548250    0.560554    11.00000   -1.20000
H8B   2    0.845984    0.544404    0.484210    11.00000   -1.20000
AFIX   0
C9    1    0.703385    0.486266    0.478242    11.00000    0.02305    0.02294 =
         0.01583    0.00285   -0.00342    0.00134
AFIX  23
H9A   2    0.680451    0.451167    0.444370    11.00000   -1.20000
H9B   2    0.713997    0.531867    0.452307    11.00000   -1.20000
AFIX   0
C1    1    0.959699    0.403597    0.646967    11.00000    0.01548    0.03012 =
         0.02684   -0.00464   -0.00579    0.00292
AFIX  23
H1A   2    0.956537    0.390735    0.697791    11.00000   -1.20000
H1B   2    1.008451    0.432070    0.639785    11.00000   -1.20000
AFIX   0
C10   1    0.644636    0.500920    0.536934    11.00000    0.02171    0.02253 =
         0.02161    0.00125   -0.00267    0.00716
AFIX  23
H10A  2    0.666899    0.537308    0.569855    11.00000   -1.20000
H10B  2    0.595996    0.521494    0.516189    11.00000   -1.20000
AFIX   0
PART 1
C13   1    0.879376    0.504562    0.683746    11.00000    0.02321    0.02544 =
         0.02825   -0.00779   -0.00492   -0.00037
AFIX  23
H13A  2    0.845314    0.543461    0.664627    11.00000   -1.20000
H13B  2    0.930931    0.526438    0.695629    11.00000   -1.20000
AFIX   0
PART 0
C3    1    0.896358    0.225218    0.566872    11.00000    0.02200    0.02038 =
         0.01997    0.00168    0.00402    0.00658
AFIX  23
H3A   2    0.868407    0.183897    0.588934    11.00000   -1.20000
H3B   2    0.951152    0.209895    0.557115    11.00000   -1.20000
AFIX   0
C17   1    0.608555    0.266950    0.723034    11.00000    0.01876    0.03628 =
         0.02351    0.01070    0.00194   -0.00075
AFIX  23
H17A  2    0.562730    0.300107    0.722786    11.00000   -1.20000
H17B  2    0.601443    0.232236    0.762500    11.00000   -1.20000
AFIX   0
C4    1    0.856164    0.245113    0.497805    11.00000    0.02413    0.02375 =
         0.01599   -0.00226    0.00363    0.00061
AFIX  23
H4A   2    0.884763    0.285786    0.475271    11.00000   -1.20000
H4B   2    0.858019    0.203169    0.465145    11.00000   -1.20000
AFIX   0
C2    1    0.964636    0.334464    0.603506    11.00000    0.01565    0.02947 =
         0.02470   -0.00221   -0.00041    0.00383
AFIX  23
H2A   2    0.966879    0.347055    0.552578    11.00000   -1.20000
H2B   2    1.013698    0.308325    0.615704    11.00000   -1.20000
AFIX   0
C12   1    0.553607    0.319153    0.580059    11.00000    0.01330    0.03438 =
         0.02471    0.00550   -0.00383   -0.00173
AFIX  23
H12A  2    0.531857    0.334018    0.626484    11.00000   -1.20000
H12B  2    0.512784    0.290582    0.555137    11.00000   -1.20000
AFIX   0
C5    1    0.722109    0.203684    0.521007    11.00000    0.02768    0.02033 =
         0.02785   -0.00456    0.00012   -0.00377
AFIX  23
H5A   2    0.738312    0.177747    0.564532    11.00000   -1.20000
H5B   2    0.726910    0.169763    0.480611    11.00000   -1.20000
AFIX   0
C18   1    0.611105    0.225777    0.653841    11.00000    0.02039    0.02598 =
         0.02879    0.00743   -0.00237   -0.00671
AFIX  23
H18A  2    0.654183    0.189694    0.655912    11.00000   -1.20000
H18B  2    0.561004    0.199061    0.647813    11.00000   -1.20000
AFIX   0
PART 1
C14   1    0.842738    0.475343    0.750312    11.00000    0.03873    0.03308 =
         0.01996   -0.00696   -0.00375    0.00741
AFIX  23
H14A  2    0.877679    0.437948    0.770951    11.00000   -1.20000
H14B  2    0.837318    0.515019    0.785274    11.00000   -1.20000
AFIX   0
PART 0
C11   1    0.572555    0.386303    0.536928    11.00000    0.01718    0.03147 =
         0.02094    0.00368   -0.00575    0.00120
AFIX  23
H11A  2    0.598349    0.371917    0.492060    11.00000   -1.20000
H11B  2    0.523180    0.412109    0.525080    11.00000   -1.20000
AFIX   0
C6    1    0.637342    0.228243    0.528097    11.00000    0.02312    0.02733 =
         0.02802   -0.00484   -0.00425   -0.00663
AFIX  23
H6A   2    0.622610    0.256369    0.485456    11.00000   -1.20000
H6B   2    0.602853    0.185040    0.530207    11.00000   -1.20000
AFIX   0
PART 1
C16A  1    0.662098    0.368108    0.786228    10.80000    0.01768    0.03227 =
         0.01895    0.00177    0.00551    0.00324
AFIX  23
H16A  2    0.641613    0.346949    0.830748    10.80000   -1.20000
H16B  2    0.620939    0.400121    0.766236    10.80000   -1.20000
AFIX   0
C15A  1    0.735093    0.411919    0.801774    10.80000    0.02298    0.03297 =
         0.01370   -0.00134    0.00276    0.00142
AFIX  23
H15A  2    0.722102    0.450737    0.836035    10.80000   -1.20000
H15B  2    0.775313    0.380190    0.823656    10.80000   -1.20000
AFIX   0

PART 0
C19   1    0.496212    0.563315    0.661391    11.00000    0.03429    0.05640 =
         0.05188    0.02636    0.01829    0.00972
AFIX 137
H19A  2    0.463054    0.541786    0.624491    11.00000   -1.50000
H19B  2    0.535067    0.595565    0.639504    11.00000   -1.50000
H19C  2    0.463256    0.591127    0.694199    11.00000   -1.50000
AFIX   0

PART 2
C15B  1    0.688340    0.422031    0.781822    10.20000    0.02827    0.02940 =
         0.02288   -0.00260    0.00530    0.00510
AFIX  23
H15C  2    0.693075    0.451221    0.825611    10.20000   -1.20000
H15D  2    0.633607    0.426656    0.764378    10.20000   -1.20000
AFIX   0
C16B  1    0.704606    0.345052    0.798523    10.20000    0.02267    0.03890 =
         0.01454    0.00172   -0.00003    0.00179
AFIX  23
H16C  2    0.761257    0.337041    0.808040    10.20000   -1.20000
H16D  2    0.673562    0.328568    0.839872    10.20000   -1.20000
AFIX   0
N9    5    0.743679    0.451337    0.727104    10.20000    0.01992    0.01918 =
         0.01884   -0.00171    0.00508    0.00008
HKLF 4

REM  znreducedaza_pbca_m_a.res in Pbca
REM R1 =  0.0289 for   17311 Fo > 4sig(Fo)  and  0.0646 for all   25484 data
REM    336 parameters refined using      0 restraints

END

WGHT      0.0190      4.1764

REM Highest difference peak  2.430,  deepest hole -1.503,  1-sigma level  0.136
Q1    1   0.7579  0.3610  0.1465  11.00000  0.05    2.43
Q2    1   0.7297  0.3617  0.6191  11.00000  0.05    1.79
;
_shelx_res_checksum              91592
_olex2_submission_special_instructions 'No special instructions were received'
_chemical_properties_physical    ', Air-sensitive'
_exptl_crystal_preparation       ', Luminescent'
